# Supplementary material for: Physical Activity among U.S. Preschool-Aged Children: Application of Machine Learning Physical Activity Classification to the 2012 National Health and Nutrition Examination Survey National Youth Fitness Survey
Source: Children (Basel). 2022 Sep 21;9(10):1433. doi: 10.3390/children9101433 (PMC9600221; doi:10.3390/children9101433)
Supplement: Supplementary file 1 [file children-09-01433-s001.zip]

Archive with 1 entries (1 files):
- children-1899361-supplementary.pdf
